# Supplementary material for: Experience-based human perception of facial expressions in Barbary macaques (Macaca sylvanus)
Source: PeerJ. 2017 Jun 1;5:e3413. doi: 10.7717/peerj.3413 (PMC5457665; doi:10.7717/peerj.3413)
Supplement: Data S1 [file peerj-05-3413-s001.xlsx]

## Sheet: Correct choice data
Group categories	Participants ID	Aggressive	Distressed	Friendly	Neutral
Expert	R_0dlATUJ8ItNnZQx	2	0	0	3
Expert	R_0p3e3RBTjWRglCd	2	2	2	4
Expert	R_10YjZXm7IH0bCAq	3	1	4	4
Expert	R_1AmfYrTg8UnVSs9	3	2	0	3
Expert	R_1DoQpsrLbqSM3cR	1	2	0	1
Expert	R_1gSxINzg6HoLBEO	2	2	1	4
Expert	R_1HcXCacWruE7eSi	4	2	2	3
Expert	R_1JOsyGIxUK2Dx3Y	3	3	0	3
Expert	R_1LBam6pJfi3AiLK	4	1	3	4
Expert	R_1NfYMdfVCUJlnwE	3	2	1	4
Expert	R_1OwWRZyzvQZbhDr	4	1	1	4
Expert	R_22K50IikiX0TBQi	3	2	1	4
Expert	R_22KXqmu3Xpc8MgI	4	1	2	2
Expert	R_27CdDgcqbpmAT1M	3	2	3	4
Expert	R_27fAGKeJfiQJ5q3	3	1	3	4
Expert	R_27KAhx4rdmyt3Uc	2	3	0	4
Expert	R_2ctnxERWTQlPF02	3	2	0	4
Expert	R_2Qz9CA9dp1RjdmF	2	2	0	3
Expert	R_2SdHJbU75YSRXsz	4	2	3	4
Expert	R_2VHGsYjR2678HoS	3	1	1	2
Expert	R_2VQmZSRQuSLjveG	4	2	1	4
Expert	R_2wLWb9EkxrYfVXD	3	1	1	4
Expert	R_2ztM2XBrOE15Apf	4	3	0	3
Expert	R_30pEDmZOhMlBUQp	4	3	0	4
Expert	R_3efwUdNZW72VDed	2	2	0	3
Expert	R_3nuszRKv5rxJcGx	4	1	2	4
Expert	R_3RjACKl5cOBmPnl	3	0	1	2
Expert	R_4UUzssM8bO8HaDz	4	3	2	4
Expert	R_6KinRlgLtpiohpj	4	3	0	3
Expert	R_6yS76VWC7CTTIc1	4	1	2	4
Expert	R_81ixPbn7CfKLKFT	4	1	3	3
Expert	R_8l7EM421irSQk2V	3	4	3	3
Expert	R_9LD7LBMKwKCYcHb	4	1	2	4
Expert	R_9Yr1FM7wtV9uRQV	4	1	3	4
Expert	R_b3pb3JnVkByBukZ	4	3	0	4
Expert	R_bIpR36qHBQgP4Ql	2	4	4	3
Expert	R_CahJxzv0Pl2T0Ep	1	1	0	4
Expert	R_d1eesAx5s7fIqnX	3	3	3	4
Expert	R_dmnA56AnjxIvgOx	2	4	2	3
Expert	R_eWJg2ChoXv8vtzf	2	1	1	1
Expert	R_eXq5eUy8IzkezuB	4	2	2	2
Expert	R_eXxeAdh7kjhSc2B	3	1	1	3
Expert	R_uqDe597tbXgqEvv	4	2	3	4
Expert	R_Xp5rcCvxlTo3ZS1	4	1	1	4
Exposed	R_0U4tDavlcfGD1Ch	1	0	1	3
Exposed	R_110jqlEZMDT9wUx	4	2	2	3
Exposed	R_1C3K2ZUwXEdDT9z	2	1	0	4
Exposed	R_1Dqi0NHUeublaiE	1	1	0	0
Exposed	R_1GvmJ6o0z1YQvHg	4	1	1	4
Exposed	R_1H1zhTh2cwz3CyK	2	1	2	4
Exposed	R_1IMLEZMy1c0x2q5	2	1	1	4
Exposed	R_1luyxW8DkoEq0HJ	2	1	1	1
Exposed	R_1MK8eYr1pfTOSt8	0	3	0	1
Exposed	R_1mWRRks5xM8hCb7	2	3	1	4
Exposed	R_1omMX7D873OKyQY	0	2	0	4
Exposed	R_1ozOlKwCVis65Y6	2	3	3	4
Exposed	R_2101Bs4y9kGGZpN	2	3	0	4
Exposed	R_2assyNUJWXwOUST	2	1	0	4
Exposed	R_2B3ZePQf713dWsL	3	1	3	3
Exposed	R_2q2B5SPJ0P7y3c9	2	2	3	1
Exposed	R_2s6XcVjpidG09aL	1	1	4	4
Exposed	R_2sbudGOHKB1xvNT	2	1	3	3
Exposed	R_30qviYR6eecwY5F	0	1	0	4
Exposed	R_322ztQRBoWqAlr0	2	2	1	2
Exposed	R_3F3dkv9uwWs7FU9	3	1	1	3
Exposed	R_3ff3KOKzOlIebAP	3	2	3	4
Exposed	R_3JgACIv0kdDeyJi	1	2	2	3
Exposed	R_3k1IOMLZPFMcDGK	2	1	0	4
Exposed	R_3MA6ZPngYmArqTr	1	0	4	3
Exposed	R_3nqNHS3ak0lV6PE	3	2	2	3
Exposed	R_3nwki7Ysh3x8WGk	2	2	0	4
Exposed	R_3pFZdaSwJGX88A9	2	2	0	3
Exposed	R_3QDjKWeGY8XYhEb	3	0	0	4
Exposed	R_3RdRcXUKZuErtlt	1	0	2	2
Exposed	R_3s66xGOcNhw6oYg	2	0	2	4
Exposed	R_4YZMLIgrP7No12x	3	3	0	4
Exposed	R_6mVuMcSkSpqznO5	3	3	3	4
Exposed	R_D2a7MPrzI8AWZyN	2	3	1	2
Exposed	R_D8dA2CAzUtifoTn	2	1	1	4
Exposed	R_DOTggslqPAN5MTn	1	2	2	3
Exposed	R_pAUQ5COJ48FsrE5	3	1	2	2
Exposed	R_pyEGe39FlVQWDYt	2	3	0	4
Exposed	R_SJidKN4vCz2qqB3	2	1	0	3
Exposed	R_SUFBA3hS2qth6Qp	4	0	4	4
Exposed	R_tSQMHgTFR3DpggF	2	1	0	2
Exposed	R_UmYPR1jbeKNQfPb	2	4	4	3
Exposed	R_Wka78Hl0QI2BRx7	0	3	0	3
Exposed	R_wYMq5YhS7IT3ZEl	1	1	2	3
Exposed	R_XtWQtkxu6KqW037	2	0	0	3
Exposed	R_Zh3Obnx6rCo0dnb	1	3	0	4
Naïve	R_0TIZcHw0HeUFh3r	0	1	2	2
Naïve	R_12swbAK8Gx0g7Sy	4	2	1	4
Naïve	R_12xpbin9MBS7QqD	2	2	1	1
Naïve	R_1liAway46NG7XFS	1	2	0	4
Naïve	R_1MSrt7SMNf0mygq	2	0	2	2
Naïve	R_1NE0807Sqh4RLtu	1	0	1	3
Naïve	R_1Os2kuLfFBjxQSD	2	1	0	4
Naïve	R_27Ci8gRhi3PxQTU	2	2	0	4
Naïve	R_27fHxHf74bQViDX	2	1	1	2
Naïve	R_27UtQAqZRlvySGK	0	2	0	3
Naïve	R_2B9YVLmlEesshks	1	0	1	3
Naïve	R_2BbrkTgae2KoR26	3	1	1	2
Naïve	R_2bVnAO7e8tZ8BLz	1	2	2	2
Naïve	R_2CIhhBFy7UEKnPE	2	0	0	1
Naïve	R_2coXVgWsO0Pq9nV	2	1	1	1
Naïve	R_2DP58i3jY69q2Wq	2	0	2	2
Naïve	R_2QXsl2ihJMrteJW	1	1	2	1
Naïve	R_2zGwLVuN6oc2ufe	3	0	3	2
Naïve	R_3aE1jReKgR94vxr	1	1	2	2
Naïve	R_3D56u31cAmb01bg	2	0	0	4
Naïve	R_3ffp30hGSB6yDRB	2	0	1	2
Naïve	R_3m2yvOCtRre6ZmR	2	2	1	3
Naïve	R_3oShn4WSz5fOEYU	0	0	1	2
Naïve	R_3PmE9FKhJ1TwABw	1	2	0	2
Naïve	R_3vIuYRYqGMcgjCB	1	2	0	0
Naïve	R_40Lzsi4HxtLjlrf	2	2	0	2
Naïve	R_6yOX4DnNeaBdIxf	1	0	0	3
Naïve	R_7aMBNLWLjUG1aqp	2	0	1	1
Naïve	R_8uFmy2osSJsKIv3	1	1	1	4
Naïve	R_9Y1MaFTi4AiO2ON	0	2	0	3
Naïve	R_b4ahjblsCFExptz	1	0	1	2
Naïve	R_bwRY6UfOu0Tb0Z7	2	0	1	4
Naïve	R_by0HcoAYJ3AvxUF	3	1	1	2
Naïve	R_zZJJHKQwRsJFjA5	1	2	1	2

## Sheet: Confusion matrix data
			Emotion predicted
Group categories	Participants ID	Picture (actual)	Aggressive	Distressed	Neutral	Friendly
Expert	R_0dlATUJ8ItNnZQx	Aggressive	2	0	1	1
Expert	R_0p3e3RBTjWRglCd	Aggressive	2	2	0	0
Expert	R_10YjZXm7IH0bCAq	Aggressive	3	1	0	0
Expert	R_1AmfYrTg8UnVSs9	Aggressive	3	1	0	0
Expert	R_1DoQpsrLbqSM3cR	Aggressive	1	1	0	2
Expert	R_1gSxINzg6HoLBEO	Aggressive	2	1	1	0
Expert	R_1HcXCacWruE7eSi	Aggressive	4	0	0	0
Expert	R_1JOsyGIxUK2Dx3Y	Aggressive	3	1	0	0
Expert	R_1LBam6pJfi3AiLK	Aggressive	4	0	0	0
Expert	R_1NfYMdfVCUJlnwE	Aggressive	3	1	0	0
Expert	R_1OwWRZyzvQZbhDr	Aggressive	4	0	0	0
Expert	R_22K50IikiX0TBQi	Aggressive	3	1	0	0
Expert	R_22KXqmu3Xpc8MgI	Aggressive	4	0	0	0
Expert	R_27CdDgcqbpmAT1M	Aggressive	3	0	1	0
Expert	R_27fAGKeJfiQJ5q3	Aggressive	3	1	0	0
Expert	R_27KAhx4rdmyt3Uc	Aggressive	2	1	0	0
Expert	R_2ctnxERWTQlPF02	Aggressive	3	1	0	0
Expert	R_2Qz9CA9dp1RjdmF	Aggressive	2	0	2	0
Expert	R_2SdHJbU75YSRXsz	Aggressive	4	0	0	0
Expert	R_2VHGsYjR2678HoS	Aggressive	3	0	0	0
Expert	R_2VQmZSRQuSLjveG	Aggressive	4	0	0	0
Expert	R_2wLWb9EkxrYfVXD	Aggressive	3	0	1	0
Expert	R_2ztM2XBrOE15Apf	Aggressive	4	0	0	0
Expert	R_30pEDmZOhMlBUQp	Aggressive	4	0	0	0
Expert	R_3efwUdNZW72VDed	Aggressive	2	2	0	0
Expert	R_3nuszRKv5rxJcGx	Aggressive	4	0	0	0
Expert	R_3RjACKl5cOBmPnl	Aggressive	3	1	0	0
Expert	R_4UUzssM8bO8HaDz	Aggressive	4	0	0	0
Expert	R_6KinRlgLtpiohpj	Aggressive	4	0	0	0
Expert	R_6yS76VWC7CTTIc1	Aggressive	4	0	0	0
Expert	R_81ixPbn7CfKLKFT	Aggressive	4	0	0	0
Expert	R_8l7EM421irSQk2V	Aggressive	3	1	0	0
Expert	R_9LD7LBMKwKCYcHb	Aggressive	4	0	0	0
Expert	R_9Yr1FM7wtV9uRQV	Aggressive	4	0	0	0
Expert	R_b3pb3JnVkByBukZ	Aggressive	4	0	0	0
Expert	R_bIpR36qHBQgP4Ql	Aggressive	2	2	0	0
Expert	R_CahJxzv0Pl2T0Ep	Aggressive	1	0	3	0
Expert	R_d1eesAx5s7fIqnX	Aggressive	3	1	0	0
Expert	R_dmnA56AnjxIvgOx	Aggressive	2	2	0	0
Expert	R_eWJg2ChoXv8vtzf	Aggressive	2	2	0	0
Expert	R_eXq5eUy8IzkezuB	Aggressive	4	0	0	0
Expert	R_eXxeAdh7kjhSc2B	Aggressive	3	0	0	0
Expert	R_uqDe597tbXgqEvv	Aggressive	4	0	0	0
Expert	R_Xp5rcCvxlTo3ZS1	Aggressive	4	0	0	0
Exposed	R_0U4tDavlcfGD1Ch	Aggressive	1	1	0	2
Exposed	R_110jqlEZMDT9wUx	Aggressive	4	0	0	0
Exposed	R_1C3K2ZUwXEdDT9z	Aggressive	2	2	0	0
Exposed	R_1Dqi0NHUeublaiE	Aggressive	1	2	1	0
Exposed	R_1GvmJ6o0z1YQvHg	Aggressive	4	0	0	0
Exposed	R_1H1zhTh2cwz3CyK	Aggressive	2	1	0	1
Exposed	R_1IMLEZMy1c0x2q5	Aggressive	2	2	0	0
Exposed	R_1luyxW8DkoEq0HJ	Aggressive	2	1	0	1
Exposed	R_1MK8eYr1pfTOSt8	Aggressive	0	3	0	1
Exposed	R_1mWRRks5xM8hCb7	Aggressive	2	1	0	1
Exposed	R_1omMX7D873OKyQY	Aggressive	0	2	0	2
Exposed	R_1ozOlKwCVis65Y6	Aggressive	2	2	0	0
Exposed	R_2101Bs4y9kGGZpN	Aggressive	2	0	0	2
Exposed	R_2assyNUJWXwOUST	Aggressive	2	2	0	0
Exposed	R_2B3ZePQf713dWsL	Aggressive	3	1	0	0
Exposed	R_2q2B5SPJ0P7y3c9	Aggressive	2	2	0	0
Exposed	R_2s6XcVjpidG09aL	Aggressive	1	3	0	0
Exposed	R_2sbudGOHKB1xvNT	Aggressive	2	0	0	2
Exposed	R_30qviYR6eecwY5F	Aggressive	0	3	0	1
Exposed	R_322ztQRBoWqAlr0	Aggressive	2	2	0	0
Exposed	R_3F3dkv9uwWs7FU9	Aggressive	3	1	0	0
Exposed	R_3ff3KOKzOlIebAP	Aggressive	3	1	0	0
Exposed	R_3JgACIv0kdDeyJi	Aggressive	1	3	0	0
Exposed	R_3k1IOMLZPFMcDGK	Aggressive	2	0	2	0
Exposed	R_3MA6ZPngYmArqTr	Aggressive	1	0	0	3
Exposed	R_3nqNHS3ak0lV6PE	Aggressive	3	0	0	1
Exposed	R_3nwki7Ysh3x8WGk	Aggressive	2	1	0	1
Exposed	R_3pFZdaSwJGX88A9	Aggressive	2	0	2	0
Exposed	R_3QDjKWeGY8XYhEb	Aggressive	3	1	0	0
Exposed	R_3RdRcXUKZuErtlt	Aggressive	1	1	0	2
Exposed	R_3s66xGOcNhw6oYg	Aggressive	2	2	0	0
Exposed	R_4YZMLIgrP7No12x	Aggressive	3	1	0	0
Exposed	R_6mVuMcSkSpqznO5	Aggressive	3	1	0	0
Exposed	R_D2a7MPrzI8AWZyN	Aggressive	2	2	0	0
Exposed	R_D8dA2CAzUtifoTn	Aggressive	2	2	0	0
Exposed	R_DOTggslqPAN5MTn	Aggressive	1	1	0	2
Exposed	R_pAUQ5COJ48FsrE5	Aggressive	3	1	0	0
Exposed	R_pyEGe39FlVQWDYt	Aggressive	2	0	1	1
Exposed	R_SJidKN4vCz2qqB3	Aggressive	2	1	0	1
Exposed	R_SUFBA3hS2qth6Qp	Aggressive	4	0	0	0
Exposed	R_tSQMHgTFR3DpggF	Aggressive	2	0	0	2
Exposed	R_UmYPR1jbeKNQfPb	Aggressive	2	0	1	1
Exposed	R_Wka78Hl0QI2BRx7	Aggressive	0	4	0	0
Exposed	R_wYMq5YhS7IT3ZEl	Aggressive	1	1	1	0
Exposed	R_XtWQtkxu6KqW037	Aggressive	2	1	1	0
Exposed	R_Zh3Obnx6rCo0dnb	Aggressive	1	1	0	2
Naïve	R_0TIZcHw0HeUFh3r	Aggressive	0	3	0	1
Naïve	R_12swbAK8Gx0g7Sy	Aggressive	4	0	0	0
Naïve	R_12xpbin9MBS7QqD	Aggressive	2	1	1	0
Naïve	R_1liAway46NG7XFS	Aggressive	1	1	0	1
Naïve	R_1MSrt7SMNf0mygq	Aggressive	2	2	0	0
Naïve	R_1NE0807Sqh4RLtu	Aggressive	1	1	2	0
Naïve	R_1Os2kuLfFBjxQSD	Aggressive	2	1	0	1
Naïve	R_27Ci8gRhi3PxQTU	Aggressive	2	0	1	1
Naïve	R_27fHxHf74bQViDX	Aggressive	2	1	0	0
Naïve	R_27UtQAqZRlvySGK	Aggressive	0	2	1	1
Naïve	R_2B9YVLmlEesshks	Aggressive	1	3	0	0
Naïve	R_2BbrkTgae2KoR26	Aggressive	3	0	1	0
Naïve	R_2bVnAO7e8tZ8BLz	Aggressive	1	0	1	2
Naïve	R_2CIhhBFy7UEKnPE	Aggressive	2	1	1	0
Naïve	R_2coXVgWsO0Pq9nV	Aggressive	2	0	0	2
Naïve	R_2DP58i3jY69q2Wq	Aggressive	2	0	0	2
Naïve	R_2QXsl2ihJMrteJW	Aggressive	1	1	0	2
Naïve	R_2zGwLVuN6oc2ufe	Aggressive	3	0	1	0
Naïve	R_3aE1jReKgR94vxr	Aggressive	1	2	1	0
Naïve	R_3D56u31cAmb01bg	Aggressive	2	2	0	0
Naïve	R_3ffp30hGSB6yDRB	Aggressive	2	0	0	2
Naïve	R_3m2yvOCtRre6ZmR	Aggressive	2	0	1	1
Naïve	R_3oShn4WSz5fOEYU	Aggressive	0	0	2	2
Naïve	R_3PmE9FKhJ1TwABw	Aggressive	1	1	2	0
Naïve	R_3vIuYRYqGMcgjCB	Aggressive	1	1	1	1
Naïve	R_40Lzsi4HxtLjlrf	Aggressive	2	1	0	1
Naïve	R_6yOX4DnNeaBdIxf	Aggressive	1	0	0	3
Naïve	R_7aMBNLWLjUG1aqp	Aggressive	2	0	0	2
Naïve	R_8uFmy2osSJsKIv3	Aggressive	1	1	2	0
Naïve	R_9Y1MaFTi4AiO2ON	Aggressive	0	1	0	2
Naïve	R_b4ahjblsCFExptz	Aggressive	1	1	1	1
Naïve	R_bwRY6UfOu0Tb0Z7	Aggressive	2	0	0	2
Naïve	R_by0HcoAYJ3AvxUF	Aggressive	3	1	0	0
Naïve	R_zZJJHKQwRsJFjA5	Aggressive	1	1	2	0
Expert	R_0dlATUJ8ItNnZQx	Distressed	0	4	0	0
Expert	R_0p3e3RBTjWRglCd	Distressed	2	0	2	0
Expert	R_10YjZXm7IH0bCAq	Distressed	1	1	0	2
Expert	R_1AmfYrTg8UnVSs9	Distressed	2	1	0	0
Expert	R_1DoQpsrLbqSM3cR	Distressed	2	1	1	0
Expert	R_1gSxINzg6HoLBEO	Distressed	2	0	2	0
Expert	R_1HcXCacWruE7eSi	Distressed	2	1	0	1
Expert	R_1JOsyGIxUK2Dx3Y	Distressed	3	0	1	0
Expert	R_1LBam6pJfi3AiLK	Distressed	1	1	1	1
Expert	R_1NfYMdfVCUJlnwE	Distressed	2	1	1	0
Expert	R_1OwWRZyzvQZbhDr	Distressed	1	2	1	0
Expert	R_22K50IikiX0TBQi	Distressed	2	0	0	2
Expert	R_22KXqmu3Xpc8MgI	Distressed	1	1	0	2
Expert	R_27CdDgcqbpmAT1M	Distressed	2	0	1	1
Expert	R_27fAGKeJfiQJ5q3	Distressed	1	0	1	2
Expert	R_27KAhx4rdmyt3Uc	Distressed	3	1	0	0
Expert	R_2ctnxERWTQlPF02	Distressed	2	0	1	0
Expert	R_2Qz9CA9dp1RjdmF	Distressed	2	1	1	0
Expert	R_2SdHJbU75YSRXsz	Distressed	2	1	0	0
Expert	R_2VHGsYjR2678HoS	Distressed	1	1	0	2
Expert	R_2VQmZSRQuSLjveG	Distressed	2	2	0	0
Expert	R_2wLWb9EkxrYfVXD	Distressed	1	2	1	0
Expert	R_2ztM2XBrOE15Apf	Distressed	3	1	0	0
Expert	R_30pEDmZOhMlBUQp	Distressed	3	1	0	0
Expert	R_3efwUdNZW72VDed	Distressed	2	2	0	0
Expert	R_3nuszRKv5rxJcGx	Distressed	1	2	1	0
Expert	R_3RjACKl5cOBmPnl	Distressed	0	0	2	2
Expert	R_4UUzssM8bO8HaDz	Distressed	3	0	1	0
Expert	R_6KinRlgLtpiohpj	Distressed	3	1	0	0
Expert	R_6yS76VWC7CTTIc1	Distressed	1	0	1	2
Expert	R_81ixPbn7CfKLKFT	Distressed	1	0	2	1
Expert	R_8l7EM421irSQk2V	Distressed	4	0	0	0
Expert	R_9LD7LBMKwKCYcHb	Distressed	1	1	0	2
Expert	R_9Yr1FM7wtV9uRQV	Distressed	1	2	0	1
Expert	R_b3pb3JnVkByBukZ	Distressed	3	1	0	0
Expert	R_bIpR36qHBQgP4Ql	Distressed	4	0	0	0
Expert	R_CahJxzv0Pl2T0Ep	Distressed	1	1	1	1
Expert	R_d1eesAx5s7fIqnX	Distressed	3	0	0	1
Expert	R_dmnA56AnjxIvgOx	Distressed	4	0	0	0
Expert	R_eWJg2ChoXv8vtzf	Distressed	1	1	0	2
Expert	R_eXq5eUy8IzkezuB	Distressed	2	0	1	1
Expert	R_eXxeAdh7kjhSc2B	Distressed	1	1	0	1
Expert	R_uqDe597tbXgqEvv	Distressed	2	0	1	1
Expert	R_Xp5rcCvxlTo3ZS1	Distressed	1	3	0	0
Exposed	R_0U4tDavlcfGD1Ch	Distressed	1	0	2	1
Exposed	R_110jqlEZMDT9wUx	Distressed	2	2	0	0
Exposed	R_1C3K2ZUwXEdDT9z	Distressed	2	2	0	0
Exposed	R_1Dqi0NHUeublaiE	Distressed	2	2	0	0
Exposed	R_1GvmJ6o0z1YQvHg	Distressed	0	3	0	1
Exposed	R_1H1zhTh2cwz3CyK	Distressed	0	2	0	2
Exposed	R_1IMLEZMy1c0x2q5	Distressed	1	2	1	0
Exposed	R_1luyxW8DkoEq0HJ	Distressed	2	1	1	0
Exposed	R_1MK8eYr1pfTOSt8	Distressed	1	2	1	0
Exposed	R_1mWRRks5xM8hCb7	Distressed	2	1	1	0
Exposed	R_1omMX7D873OKyQY	Distressed	0	3	0	1
Exposed	R_1ozOlKwCVis65Y6	Distressed	1	1	0	2
Exposed	R_2101Bs4y9kGGZpN	Distressed	2	0	1	1
Exposed	R_2assyNUJWXwOUST	Distressed	0	3	0	1
Exposed	R_2B3ZePQf713dWsL	Distressed	1	3	0	0
Exposed	R_2q2B5SPJ0P7y3c9	Distressed	0	2	1	1
Exposed	R_2s6XcVjpidG09aL	Distressed	1	1	1	1
Exposed	R_2sbudGOHKB1xvNT	Distressed	0	1	1	2
Exposed	R_30qviYR6eecwY5F	Distressed	1	1	0	2
Exposed	R_322ztQRBoWqAlr0	Distressed	0	3	0	1
Exposed	R_3F3dkv9uwWs7FU9	Distressed	0	4	0	0
Exposed	R_3ff3KOKzOlIebAP	Distressed	2	1	1	0
Exposed	R_3JgACIv0kdDeyJi	Distressed	0	2	1	1
Exposed	R_3k1IOMLZPFMcDGK	Distressed	2	1	1	0
Exposed	R_3MA6ZPngYmArqTr	Distressed	2	0	2	0
Exposed	R_3nqNHS3ak0lV6PE	Distressed	2	2	0	0
Exposed	R_3nwki7Ysh3x8WGk	Distressed	0	3	0	1
Exposed	R_3pFZdaSwJGX88A9	Distressed	0	3	1	0
Exposed	R_3QDjKWeGY8XYhEb	Distressed	1	1	0	2
Exposed	R_3RdRcXUKZuErtlt	Distressed	2	0	0	2
Exposed	R_3s66xGOcNhw6oYg	Distressed	0	1	1	2
Exposed	R_4YZMLIgrP7No12x	Distressed	0	0	2	2
Exposed	R_6mVuMcSkSpqznO5	Distressed	1	1	0	2
Exposed	R_D2a7MPrzI8AWZyN	Distressed	2	0	0	2
Exposed	R_D8dA2CAzUtifoTn	Distressed	0	2	0	2
Exposed	R_DOTggslqPAN5MTn	Distressed	2	1	1	0
Exposed	R_pAUQ5COJ48FsrE5	Distressed	1	2	0	1
Exposed	R_pyEGe39FlVQWDYt	Distressed	1	1	2	0
Exposed	R_SJidKN4vCz2qqB3	Distressed	1	2	0	1
Exposed	R_SUFBA3hS2qth6Qp	Distressed	1	1	0	2
Exposed	R_tSQMHgTFR3DpggF	Distressed	1	3	0	0
Exposed	R_UmYPR1jbeKNQfPb	Distressed	1	2	1	0
Exposed	R_Wka78Hl0QI2BRx7	Distressed	3	1	0	0
Exposed	R_wYMq5YhS7IT3ZEl	Distressed	3	0	0	1
Exposed	R_XtWQtkxu6KqW037	Distressed	2	0	2	0
Exposed	R_Zh3Obnx6rCo0dnb	Distressed	3	0	0	1
Naïve	R_0TIZcHw0HeUFh3r	Distressed	3	1	0	0
Naïve	R_12swbAK8Gx0g7Sy	Distressed	1	3	0	0
Naïve	R_12xpbin9MBS7QqD	Distressed	1	2	0	1
Naïve	R_1liAway46NG7XFS	Distressed	2	1	0	1
Naïve	R_1MSrt7SMNf0mygq	Distressed	1	2	0	1
Naïve	R_1NE0807Sqh4RLtu	Distressed	1	0	0	3
Naïve	R_1Os2kuLfFBjxQSD	Distressed	1	2	0	1
Naïve	R_27Ci8gRhi3PxQTU	Distressed	2	1	0	1
Naïve	R_27fHxHf74bQViDX	Distressed	1	3	0	0
Naïve	R_27UtQAqZRlvySGK	Distressed	2	1	0	1
Naïve	R_2B9YVLmlEesshks	Distressed	2	2	0	0
Naïve	R_2BbrkTgae2KoR26	Distressed	1	3	0	0
Naïve	R_2bVnAO7e8tZ8BLz	Distressed	0	1	1	2
Naïve	R_2CIhhBFy7UEKnPE	Distressed	2	1	1	0
Naïve	R_2coXVgWsO0Pq9nV	Distressed	2	2	0	0
Naïve	R_2DP58i3jY69q2Wq	Distressed	2	2	0	0
Naïve	R_2QXsl2ihJMrteJW	Distressed	0	4	0	0
Naïve	R_2zGwLVuN6oc2ufe	Distressed	0	1	1	2
Naïve	R_3aE1jReKgR94vxr	Distressed	0	3	0	1
Naïve	R_3D56u31cAmb01bg	Distressed	3	1	0	0
Naïve	R_3ffp30hGSB6yDRB	Distressed	3	1	0	0
Naïve	R_3m2yvOCtRre6ZmR	Distressed	3	1	0	0
Naïve	R_3oShn4WSz5fOEYU	Distressed	1	3	0	0
Naïve	R_3PmE9FKhJ1TwABw	Distressed	2	0	1	1
Naïve	R_3vIuYRYqGMcgjCB	Distressed	1	3	0	0
Naïve	R_40Lzsi4HxtLjlrf	Distressed	3	1	0	0
Naïve	R_6yOX4DnNeaBdIxf	Distressed	1	3	0	0
Naïve	R_7aMBNLWLjUG1aqp	Distressed	0	1	0	3
Naïve	R_8uFmy2osSJsKIv3	Distressed	1	3	0	0
Naïve	R_9Y1MaFTi4AiO2ON	Distressed	4	0	0	0
Naïve	R_b4ahjblsCFExptz	Distressed	3	0	1	0
Naïve	R_bwRY6UfOu0Tb0Z7	Distressed	1	0	0	3
Naïve	R_by0HcoAYJ3AvxUF	Distressed	0	2	0	2
Naïve	R_zZJJHKQwRsJFjA5	Distressed	3	1	0	0
Expert	R_0dlATUJ8ItNnZQx	Neutral	0	0	3	1
Expert	R_0p3e3RBTjWRglCd	Neutral	0	0	4	0
Expert	R_10YjZXm7IH0bCAq	Neutral	0	0	4	0
Expert	R_1AmfYrTg8UnVSs9	Neutral	0	0	3	1
Expert	R_1DoQpsrLbqSM3cR	Neutral	0	1	1	1
Expert	R_1gSxINzg6HoLBEO	Neutral	0	0	4	0
Expert	R_1HcXCacWruE7eSi	Neutral	1	0	3	0
Expert	R_1JOsyGIxUK2Dx3Y	Neutral	0	0	3	1
Expert	R_1LBam6pJfi3AiLK	Neutral	0	0	4	0
Expert	R_1NfYMdfVCUJlnwE	Neutral	0	0	4	0
Expert	R_1OwWRZyzvQZbhDr	Neutral	0	0	4	0
Expert	R_22K50IikiX0TBQi	Neutral	0	0	4	0
Expert	R_22KXqmu3Xpc8MgI	Neutral	0	0	2	0
Expert	R_27CdDgcqbpmAT1M	Neutral	0	0	4	0
Expert	R_27fAGKeJfiQJ5q3	Neutral	0	0	4	0
Expert	R_27KAhx4rdmyt3Uc	Neutral	0	0	4	0
Expert	R_2ctnxERWTQlPF02	Neutral	0	0	4	0
Expert	R_2Qz9CA9dp1RjdmF	Neutral	1	0	3	0
Expert	R_2SdHJbU75YSRXsz	Neutral	0	0	4	0
Expert	R_2VHGsYjR2678HoS	Neutral	1	0	2	0
Expert	R_2VQmZSRQuSLjveG	Neutral	0	0	4	0
Expert	R_2wLWb9EkxrYfVXD	Neutral	0	0	4	0
Expert	R_2ztM2XBrOE15Apf	Neutral	0	0	3	1
Expert	R_30pEDmZOhMlBUQp	Neutral	0	0	4	0
Expert	R_3efwUdNZW72VDed	Neutral	0	0	3	1
Expert	R_3nuszRKv5rxJcGx	Neutral	0	0	4	0
Expert	R_3RjACKl5cOBmPnl	Neutral	0	0	2	2
Expert	R_4UUzssM8bO8HaDz	Neutral	0	0	4	0
Expert	R_6KinRlgLtpiohpj	Neutral	0	0	3	1
Expert	R_6yS76VWC7CTTIc1	Neutral	0	0	4	0
Expert	R_81ixPbn7CfKLKFT	Neutral	0	1	3	0
Expert	R_8l7EM421irSQk2V	Neutral	0	1	3	0
Expert	R_9LD7LBMKwKCYcHb	Neutral	0	0	4	0
Expert	R_9Yr1FM7wtV9uRQV	Neutral	0	0	4	0
Expert	R_b3pb3JnVkByBukZ	Neutral	0	0	4	0
Expert	R_bIpR36qHBQgP4Ql	Neutral	0	1	3	0
Expert	R_CahJxzv0Pl2T0Ep	Neutral	0	0	4	0
Expert	R_d1eesAx5s7fIqnX	Neutral	0	0	4	0
Expert	R_dmnA56AnjxIvgOx	Neutral	0	1	3	0
Expert	R_eWJg2ChoXv8vtzf	Neutral	0	0	1	3
Expert	R_eXq5eUy8IzkezuB	Neutral	1	0	2	1
Expert	R_eXxeAdh7kjhSc2B	Neutral	0	0	3	0
Expert	R_uqDe597tbXgqEvv	Neutral	0	0	4	0
Expert	R_Xp5rcCvxlTo3ZS1	Neutral	0	0	4	0
Exposed	R_0U4tDavlcfGD1Ch	Neutral	0	1	3	0
Exposed	R_110jqlEZMDT9wUx	Neutral	0	0	3	1
Exposed	R_1C3K2ZUwXEdDT9z	Neutral	0	0	4	0
Exposed	R_1Dqi0NHUeublaiE	Neutral	0	0	0	4
Exposed	R_1GvmJ6o0z1YQvHg	Neutral	0	0	4	0
Exposed	R_1H1zhTh2cwz3CyK	Neutral	0	0	4	0
Exposed	R_1IMLEZMy1c0x2q5	Neutral	0	0	4	0
Exposed	R_1luyxW8DkoEq0HJ	Neutral	0	0	1	3
Exposed	R_1MK8eYr1pfTOSt8	Neutral	0	3	1	0
Exposed	R_1mWRRks5xM8hCb7	Neutral	0	0	4	0
Exposed	R_1omMX7D873OKyQY	Neutral	0	0	4	0
Exposed	R_1ozOlKwCVis65Y6	Neutral	0	0	4	0
Exposed	R_2101Bs4y9kGGZpN	Neutral	0	0	4	0
Exposed	R_2assyNUJWXwOUST	Neutral	0	0	4	0
Exposed	R_2B3ZePQf713dWsL	Neutral	0	0	3	1
Exposed	R_2q2B5SPJ0P7y3c9	Neutral	0	3	1	0
Exposed	R_2s6XcVjpidG09aL	Neutral	0	0	4	0
Exposed	R_2sbudGOHKB1xvNT	Neutral	0	1	3	0
Exposed	R_30qviYR6eecwY5F	Neutral	0	0	4	0
Exposed	R_322ztQRBoWqAlr0	Neutral	0	1	2	1
Exposed	R_3F3dkv9uwWs7FU9	Neutral	0	0	3	1
Exposed	R_3ff3KOKzOlIebAP	Neutral	0	0	4	0
Exposed	R_3JgACIv0kdDeyJi	Neutral	0	0	3	1
Exposed	R_3k1IOMLZPFMcDGK	Neutral	0	0	4	0
Exposed	R_3MA6ZPngYmArqTr	Neutral	0	1	3	0
Exposed	R_3nqNHS3ak0lV6PE	Neutral	0	1	3	0
Exposed	R_3nwki7Ysh3x8WGk	Neutral	0	0	4	0
Exposed	R_3pFZdaSwJGX88A9	Neutral	0	0	3	1
Exposed	R_3QDjKWeGY8XYhEb	Neutral	0	0	4	0
Exposed	R_3RdRcXUKZuErtlt	Neutral	1	1	2	0
Exposed	R_3s66xGOcNhw6oYg	Neutral	0	0	4	0
Exposed	R_4YZMLIgrP7No12x	Neutral	0	0	4	0
Exposed	R_6mVuMcSkSpqznO5	Neutral	0	0	4	0
Exposed	R_D2a7MPrzI8AWZyN	Neutral	0	1	2	1
Exposed	R_D8dA2CAzUtifoTn	Neutral	0	0	4	0
Exposed	R_DOTggslqPAN5MTn	Neutral	0	0	3	1
Exposed	R_pAUQ5COJ48FsrE5	Neutral	0	2	2	0
Exposed	R_pyEGe39FlVQWDYt	Neutral	0	0	4	0
Exposed	R_SJidKN4vCz2qqB3	Neutral	0	0	3	1
Exposed	R_SUFBA3hS2qth6Qp	Neutral	0	0	4	0
Exposed	R_tSQMHgTFR3DpggF	Neutral	0	1	2	1
Exposed	R_UmYPR1jbeKNQfPb	Neutral	0	1	3	0
Exposed	R_Wka78Hl0QI2BRx7	Neutral	0	0	3	1
Exposed	R_wYMq5YhS7IT3ZEl	Neutral	0	1	3	0
Exposed	R_XtWQtkxu6KqW037	Neutral	0	1	3	0
Exposed	R_Zh3Obnx6rCo0dnb	Neutral	0	0	4	0
Naïve	R_0TIZcHw0HeUFh3r	Neutral	0	1	2	1
Naïve	R_12swbAK8Gx0g7Sy	Neutral	0	0	4	0
Naïve	R_12xpbin9MBS7QqD	Neutral	0	0	1	3
Naïve	R_1liAway46NG7XFS	Neutral	0	0	4	0
Naïve	R_1MSrt7SMNf0mygq	Neutral	1	1	2	0
Naïve	R_1NE0807Sqh4RLtu	Neutral	1	0	3	0
Naïve	R_1Os2kuLfFBjxQSD	Neutral	0	0	4	0
Naïve	R_27Ci8gRhi3PxQTU	Neutral	0	0	4	0
Naïve	R_27fHxHf74bQViDX	Neutral	0	1	2	1
Naïve	R_27UtQAqZRlvySGK	Neutral	0	1	3	0
Naïve	R_2B9YVLmlEesshks	Neutral	0	1	3	0
Naïve	R_2BbrkTgae2KoR26	Neutral	1	1	2	0
Naïve	R_2bVnAO7e8tZ8BLz	Neutral	0	0	2	2
Naïve	R_2CIhhBFy7UEKnPE	Neutral	0	1	1	2
Naïve	R_2coXVgWsO0Pq9nV	Neutral	0	3	1	0
Naïve	R_2DP58i3jY69q2Wq	Neutral	1	1	2	0
Naïve	R_2QXsl2ihJMrteJW	Neutral	0	2	1	1
Naïve	R_2zGwLVuN6oc2ufe	Neutral	0	2	2	0
Naïve	R_3aE1jReKgR94vxr	Neutral	0	2	2	0
Naïve	R_3D56u31cAmb01bg	Neutral	0	0	4	0
Naïve	R_3ffp30hGSB6yDRB	Neutral	0	1	2	1
Naïve	R_3m2yvOCtRre6ZmR	Neutral	0	0	3	1
Naïve	R_3oShn4WSz5fOEYU	Neutral	0	1	2	1
Naïve	R_3PmE9FKhJ1TwABw	Neutral	0	2	2	0
Naïve	R_3vIuYRYqGMcgjCB	Neutral	0	1	0	3
Naïve	R_40Lzsi4HxtLjlrf	Neutral	1	0	2	1
Naïve	R_6yOX4DnNeaBdIxf	Neutral	0	1	3	0
Naïve	R_7aMBNLWLjUG1aqp	Neutral	0	3	1	0
Naïve	R_8uFmy2osSJsKIv3	Neutral	0	0	4	0
Naïve	R_9Y1MaFTi4AiO2ON	Neutral	0	0	3	0
Naïve	R_b4ahjblsCFExptz	Neutral	0	2	2	0
Naïve	R_bwRY6UfOu0Tb0Z7	Neutral	0	0	4	0
Naïve	R_by0HcoAYJ3AvxUF	Neutral	1	1	2	0
Naïve	R_zZJJHKQwRsJFjA5	Neutral	0	1	2	0
Expert	R_0dlATUJ8ItNnZQx	Friendly	2	2	0	0
Expert	R_0p3e3RBTjWRglCd	Friendly	0	1	1	2
Expert	R_10YjZXm7IH0bCAq	Friendly	0	0	0	4
Expert	R_1AmfYrTg8UnVSs9	Friendly	0	4	0	0
Expert	R_1DoQpsrLbqSM3cR	Friendly	0	4	0	0
Expert	R_1gSxINzg6HoLBEO	Friendly	0	3	0	1
Expert	R_1HcXCacWruE7eSi	Friendly	0	0	2	2
Expert	R_1JOsyGIxUK2Dx3Y	Friendly	0	4	0	0
Expert	R_1LBam6pJfi3AiLK	Friendly	1	0	0	3
Expert	R_1NfYMdfVCUJlnwE	Friendly	0	2	1	1
Expert	R_1OwWRZyzvQZbhDr	Friendly	0	3	0	1
Expert	R_22K50IikiX0TBQi	Friendly	0	3	0	1
Expert	R_22KXqmu3Xpc8MgI	Friendly	1	1	0	2
Expert	R_27CdDgcqbpmAT1M	Friendly	0	1	0	3
Expert	R_27fAGKeJfiQJ5q3	Friendly	0	1	0	3
Expert	R_27KAhx4rdmyt3Uc	Friendly	0	3	1	0
Expert	R_2ctnxERWTQlPF02	Friendly	0	4	0	0
Expert	R_2Qz9CA9dp1RjdmF	Friendly	0	4	0	0
Expert	R_2SdHJbU75YSRXsz	Friendly	0	1	0	3
Expert	R_2VHGsYjR2678HoS	Friendly	1	2	0	1
Expert	R_2VQmZSRQuSLjveG	Friendly	0	3	0	1
Expert	R_2wLWb9EkxrYfVXD	Friendly	1	1	1	1
Expert	R_2ztM2XBrOE15Apf	Friendly	1	3	0	0
Expert	R_30pEDmZOhMlBUQp	Friendly	0	4	0	0
Expert	R_3efwUdNZW72VDed	Friendly	0	4	0	0
Expert	R_3nuszRKv5rxJcGx	Friendly	0	2	0	2
Expert	R_3RjACKl5cOBmPnl	Friendly	0	3	0	1
Expert	R_4UUzssM8bO8HaDz	Friendly	0	2	0	2
Expert	R_6KinRlgLtpiohpj	Friendly	0	4	0	0
Expert	R_6yS76VWC7CTTIc1	Friendly	0	2	0	2
Expert	R_81ixPbn7CfKLKFT	Friendly	0	1	0	3
Expert	R_8l7EM421irSQk2V	Friendly	0	1	0	3
Expert	R_9LD7LBMKwKCYcHb	Friendly	1	1	0	2
Expert	R_9Yr1FM7wtV9uRQV	Friendly	0	1	0	3
Expert	R_b3pb3JnVkByBukZ	Friendly	0	4	0	0
Expert	R_bIpR36qHBQgP4Ql	Friendly	0	0	0	4
Expert	R_CahJxzv0Pl2T0Ep	Friendly	0	4	0	0
Expert	R_d1eesAx5s7fIqnX	Friendly	0	1	0	3
Expert	R_dmnA56AnjxIvgOx	Friendly	0	1	1	2
Expert	R_eWJg2ChoXv8vtzf	Friendly	1	2	0	1
Expert	R_eXq5eUy8IzkezuB	Friendly	0	2	0	2
Expert	R_eXxeAdh7kjhSc2B	Friendly	0	2	0	1
Expert	R_uqDe597tbXgqEvv	Friendly	0	1	0	3
Expert	R_Xp5rcCvxlTo3ZS1	Friendly	1	2	0	1
Exposed	R_0U4tDavlcfGD1Ch	Friendly	0	1	2	1
Exposed	R_110jqlEZMDT9wUx	Friendly	1	1	0	2
Exposed	R_1C3K2ZUwXEdDT9z	Friendly	2	2	0	0
Exposed	R_1Dqi0NHUeublaiE	Friendly	2	2	0	0
Exposed	R_1GvmJ6o0z1YQvHg	Friendly	0	3	0	1
Exposed	R_1H1zhTh2cwz3CyK	Friendly	2	0	0	2
Exposed	R_1IMLEZMy1c0x2q5	Friendly	1	2	0	1
Exposed	R_1luyxW8DkoEq0HJ	Friendly	1	1	1	1
Exposed	R_1MK8eYr1pfTOSt8	Friendly	0	2	2	0
Exposed	R_1mWRRks5xM8hCb7	Friendly	1	2	0	1
Exposed	R_1omMX7D873OKyQY	Friendly	0	4	0	0
Exposed	R_1ozOlKwCVis65Y6	Friendly	0	1	0	3
Exposed	R_2101Bs4y9kGGZpN	Friendly	0	4	0	0
Exposed	R_2assyNUJWXwOUST	Friendly	4	0	0	0
Exposed	R_2B3ZePQf713dWsL	Friendly	0	1	0	3
Exposed	R_2q2B5SPJ0P7y3c9	Friendly	1	0	0	3
Exposed	R_2s6XcVjpidG09aL	Friendly	0	0	0	4
Exposed	R_2sbudGOHKB1xvNT	Friendly	0	1	0	3
Exposed	R_30qviYR6eecwY5F	Friendly	2	2	0	0
Exposed	R_322ztQRBoWqAlr0	Friendly	2	1	0	1
Exposed	R_3F3dkv9uwWs7FU9	Friendly	1	2	0	1
Exposed	R_3ff3KOKzOlIebAP	Friendly	0	1	0	3
Exposed	R_3JgACIv0kdDeyJi	Friendly	2	0	0	2
Exposed	R_3k1IOMLZPFMcDGK	Friendly	4	0	0	0
Exposed	R_3MA6ZPngYmArqTr	Friendly	0	0	0	4
Exposed	R_3nqNHS3ak0lV6PE	Friendly	0	2	0	2
Exposed	R_3nwki7Ysh3x8WGk	Friendly	0	4	0	0
Exposed	R_3pFZdaSwJGX88A9	Friendly	2	2	0	0
Exposed	R_3QDjKWeGY8XYhEb	Friendly	4	0	0	0
Exposed	R_3RdRcXUKZuErtlt	Friendly	0	0	2	2
Exposed	R_3s66xGOcNhw6oYg	Friendly	1	1	0	2
Exposed	R_4YZMLIgrP7No12x	Friendly	1	3	0	0
Exposed	R_6mVuMcSkSpqznO5	Friendly	0	1	0	3
Exposed	R_D2a7MPrzI8AWZyN	Friendly	0	3	0	1
Exposed	R_D8dA2CAzUtifoTn	Friendly	1	2	0	1
Exposed	R_DOTggslqPAN5MTn	Friendly	1	1	0	2
Exposed	R_pAUQ5COJ48FsrE5	Friendly	1	1	0	2
Exposed	R_pyEGe39FlVQWDYt	Friendly	2	2	0	0
Exposed	R_SJidKN4vCz2qqB3	Friendly	3	1	0	0
Exposed	R_SUFBA3hS2qth6Qp	Friendly	0	0	0	4
Exposed	R_tSQMHgTFR3DpggF	Friendly	4	0	0	0
Exposed	R_UmYPR1jbeKNQfPb	Friendly	0	0	0	4
Exposed	R_Wka78Hl0QI2BRx7	Friendly	0	4	0	0
Exposed	R_wYMq5YhS7IT3ZEl	Friendly	1	1	0	2
Exposed	R_XtWQtkxu6KqW037	Friendly	2	2	0	0
Exposed	R_Zh3Obnx6rCo0dnb	Friendly	2	2	0	0
Naïve	R_0TIZcHw0HeUFh3r	Friendly	0	0	2	2
Naïve	R_12swbAK8Gx0g7Sy	Friendly	1	2	0	1
Naïve	R_12xpbin9MBS7QqD	Friendly	0	2	1	1
Naïve	R_1liAway46NG7XFS	Friendly	3	1	0	0
Naïve	R_1MSrt7SMNf0mygq	Friendly	0	1	1	2
Naïve	R_1NE0807Sqh4RLtu	Friendly	2	0	1	1
Naïve	R_1Os2kuLfFBjxQSD	Friendly	3	1	0	0
Naïve	R_27Ci8gRhi3PxQTU	Friendly	0	4	0	0
Naïve	R_27fHxHf74bQViDX	Friendly	0	3	0	1
Naïve	R_27UtQAqZRlvySGK	Friendly	0	3	1	0
Naïve	R_2B9YVLmlEesshks	Friendly	2	0	1	1
Naïve	R_2BbrkTgae2KoR26	Friendly	1	1	1	1
Naïve	R_2bVnAO7e8tZ8BLz	Friendly	1	0	1	2
Naïve	R_2CIhhBFy7UEKnPE	Friendly	2	1	1	0
Naïve	R_2coXVgWsO0Pq9nV	Friendly	3	0	0	1
Naïve	R_2DP58i3jY69q2Wq	Friendly	0	0	2	2
Naïve	R_2QXsl2ihJMrteJW	Friendly	1	0	1	2
Naïve	R_2zGwLVuN6oc2ufe	Friendly	0	1	0	3
Naïve	R_3aE1jReKgR94vxr	Friendly	1	0	1	2
Naïve	R_3D56u31cAmb01bg	Friendly	4	0	0	0
Naïve	R_3ffp30hGSB6yDRB	Friendly	3	0	0	1
Naïve	R_3m2yvOCtRre6ZmR	Friendly	1	1	1	1
Naïve	R_3oShn4WSz5fOEYU	Friendly	1	0	2	1
Naïve	R_3PmE9FKhJ1TwABw	Friendly	0	0	4	0
Naïve	R_3vIuYRYqGMcgjCB	Friendly	0	3	1	0
Naïve	R_40Lzsi4HxtLjlrf	Friendly	2	2	0	0
Naïve	R_6yOX4DnNeaBdIxf	Friendly	2	2	0	0
Naïve	R_7aMBNLWLjUG1aqp	Friendly	3	0	0	1
Naïve	R_8uFmy2osSJsKIv3	Friendly	0	2	1	1
Naïve	R_9Y1MaFTi4AiO2ON	Friendly	1	2	1	0
Naïve	R_b4ahjblsCFExptz	Friendly	0	2	1	1
Naïve	R_bwRY6UfOu0Tb0Z7	Friendly	1	2	0	1
Naïve	R_by0HcoAYJ3AvxUF	Friendly	1	1	1	1
Naïve	R_zZJJHKQwRsJFjA5	Friendly	0	3	0	1
